# Supplementary material for: IL-1β and TNFα Cooperativity in Regulating IL-6 Expression in Adipocytes Depends on CREB Binding and H3K14 Acetylation
Source: Cells. 2021 Nov 19;10(11):3228. doi: 10.3390/cells10113228 (PMC8619559; doi:10.3390/cells10113228)
Supplement: Supplementary file 1 [file cells-10-03228-s001.zip]

Archive with 1 entries (1 files):
- cells-1465578-supplementary.pdf
